# Supplementary material for: A Comparative Study of the Effect of TiO2 and CuO Nanoparticles as an Additive to Mineral Oil on the Tribological Properties of Steel Friction Pairs
Source: Molecules. 2026 Jul 13;31(14):2450. doi: 10.3390/molecules31142450 (PMC13415176; doi:10.3390/molecules31142450)
Supplement: Supplementary file 1 [file molecules-31-02450-s001.zip]

Archive with 1 entries (1 files):
- molecules-4303335-supplementary.pdf
